# Supplementary material for: Cadherin-11 contributes to liver fibrosis induced by carbon tetrachloride
Source: PLoS One. 2019 Jul 3;14(7):e0218971. doi: 10.1371/journal.pone.0218971 (PMC6608953; doi:10.1371/journal.pone.0218971)
Supplement: S2 File — (XLSX) [file pone.0218971.s005.xlsx]

## Sheet: Liver RNA
Liver CCL4
Sample	18s	CDH11	Delta Ct	Delta Delta	2expdelta			AVG	SEM
WV1	6.42954	28.9808	22.5513	0	1		WT Vehicle	0.945324	0.153074
WV2	5.57112	27.9089	22.3377	-0.213533	1.15952		WT CCL4	2.51756	0.349374
WV3	5.76391	28.1465	22.3826	-0.168723	1.12406
WV4	5.39581	28.9537	23.5579	1.00663	0.497707
WX1	6.65509	28.2329	21.5778	-0.973496	1.96359
WX2	6.89455	27.6321	20.7375	-1.81376	3.51557
WX3	4.90504	26.1498	21.2448	-1.3065	2.47341
WX4	8.79086	30.2597	21.4688	-1.08248	2.11768
Liver CCL4			WX - WT CCL4		KX - KO CCL4		WV - WT Vehicle		KV - KO Vehicle
Sample	18s	TGFb	Delta Ct	Delta Delta	2expdelta							Sample	18s	IL-6	Delta Ct	Delta Delta	2expdelta
WX1	30.7533	29.0129	-1.74041	-2.61197	6.11336			Vehicle	CCL4			WX1	30.7533	40.9501	10.1968	-6.18219	72.6148			Vehicle	CCL4
WX2	29.8715	27.53	-2.34155	-3.21311	9.27344		WT	1.17434	7.05835			WX2	29.8715	40.9153	11.0438	-5.33524	40.3707		WT	2.16993	54.9785
WX3	28.2484	26.9895	-1.25891	-2.13046	4.37858		CDH11-/-	1.01609	2.62219			WX3	28.2484	38.941	10.6926	-5.68645	51.4982		CDH11-/-	3.33959	22.0999
WX4	25.3758	23.1653	-2.21047	-3.08202	8.46801			0.246715	1.11684			WX4	25.3758	35.9622	10.5864	-5.7926	55.4301			0.661349	6.68796
KX1	25.9704	25.6584	-0.312035	-1.18359	2.27141			0.127846	0.710733			KX1	25.9704	36.9809	11.0104	-5.36859	41.3148			1.13576	6.93608
KX2	22.9704	23.1866	0.216122	-0.65543	1.57509							KX2	22.9704	34.9248	11.9544	-4.42461	21.4753
KX3	22.719	22.6413	-0.0777626	-0.949314	1.93095							KX3	22.719	35.9892	13.2701	-3.10887	8.62709
KX4	24.6679	23.3033	-1.36458	-2.23613	4.71131							KX4	24.6679	36.9609	12.293	-4.08596	16.9823
WV1	24.2692	25.1407	0.871552	0	1							WV1	24.2692	40.6482	16.379	0	1
WV2	24.8258	24.94	0.114142	-0.757409	1.69045							WV2	24.8258	39.3325	14.5066	-1.87237	3.66133
WV3	24.2582	25.94	1.68178	0.810228	0.570292							WV3	24.2582	40.4819	16.2237	-0.155325	1.11367
WV4	24.6918	25.0407	0.348895	-0.522657	1.4366							WV4	24.6918	39.5325	14.8406	-1.53839	2.90471
KV1	33.9452	35.1487	1.20357	0.33202	0.794423							KV1	33.9452	47.9332	13.9881	-2.39093	5.24496
KV2	21.3115	21.7902	0.478695	-0.392857	1.31299							KV2	21.3115	37.4814	16.1699	-0.209114	1.15598
KV3	32.9752	34.1487	1.17358	0.302024	0.811114							KV3	32.9752	46.9332	13.9581	-2.42093	5.35515
KV4	22.115	22.7902	0.675156	-0.196396	1.14583							KV4	22.115	37.8139	15.6989	-0.680126	1.60228
Sample	18s	Col1a1	Delta Ct	Delta Delta	2expdelta							Sample	18s	CCN2	Delta Ct	Delta Delta	2expdelta
WX1	30.7533	36.0144	5.26109	-4.19197	18.2772			Vehicle	CCL4			WX1	30.7533	43.8661	13.1127	-5.37427	41.478			Vehicle	CCL4
WX2	29.8715	36.0144	6.14288	-3.31019	9.91894		WT	1.49059	14.2703			WX2	29.8715	42.2215	12.3499	-6.13708	70.3796		WT	1.58865	51.6387
WX3	28.2484	34.0144	5.76599	-3.68707	12.8801		CDH11-/-	2.08101	7.0888			WX3	28.2484	41.8262	13.5778	-4.90922	30.0484		CDH11-/-	2.41316	25.9126
WX4	25.3758	30.8284	5.45261	-4.00045	16.005			0.187377	1.82417			WX4	25.3758	37.8482	12.4725	-6.01455	64.6489			0.403321	9.53006
KX1	25.9704	33.0144	7.04397	-2.4091	5.31142			0.370678	0.792206			KX1	25.9704	39.8856	13.9152	-4.57186	23.783			0.396397	6.71005
KX2	22.9704	29.6361	6.66566	-2.78741	6.90388							KX2	22.9704	37.8856	14.9152	-3.57186	11.8915
KX3	22.719	29.3706	6.65156	-2.80151	6.97168							KX3	22.719	36.6349	13.9158	-4.57117	23.7716
KX4	24.6679	30.9243	6.25642	-3.19665	9.16824							KX4	24.6679	37.6888	13.0209	-5.46611	44.2043
WV1	24.2692	33.7222	9.45306	0	1							WV1	24.2692	41.9336	17.6644	-0.822609	1.7686
WV2	24.8258	33.4036	8.57777	-0.875297	1.83439							WV2	24.8258	43.3128	18.487	0	1
WV3	24.2582	33.2225	8.9643	-0.488764	1.40324							WV3	24.2582	41.3359	17.0777	-1.40927	2.65602
WV4	24.6918	33.3585	8.6667	-0.786362	1.72472							WV4	24.6918	43.2836	18.5917	0.104711	0.929991
KV1	33.9452	41.9014	7.95627	-1.4968	2.82216							KV1	33.9452	50.9785	17.0333	-1.45371	2.73911
KV2	21.3115	30.6259	9.31443	-0.138638	1.10086							KV2	21.3115	38.7686	17.4571	-1.02991	2.04189
KV3	32.9752	41.1441	8.16895	-1.28412	2.43533							KV3	32.9752	50.8485	17.8733	-0.613676	1.53015
KV4	22.115	30.5931	8.47803	-0.975029	1.96568							KV4	22.115	38.8616	16.7465	-1.74049	3.34148
Sample	18s	Acta2	Delta Ct	Delta Delta	2expdelta							Sample	18s	Snail	Delta Ct	Delta Delta	2expdelta
WX1	30.7533	33.9358	3.18252	-3.60476	12.1658			Vehicle	CCL4			WX1	19.3126	34.9796	15.6669	-3.4166	10.6782			Vehicle	CCL4
WX2	29.8715	34.0949	4.22334	-2.56394	5.9132		WT	1.33033	10.0004			WX2	18.138	33.8945	15.7565	-3.32702	10.0354		WT	1.32979	12.6795
WX3	28.2484	31.9817	3.73332	-3.05396	8.30486		CDH11-/-	1.54549	4.29542			WX3	17.8471	34.0933	16.2462	-2.83731	7.14687		CDH11-/-	1.27368	3.6476
WX4	25.3758	28.3956	3.01984	-3.76744	13.6179			0.157698	1.76436			WX4	17.3885	31.9574	14.5689	-4.5146	22.8576			0.13635	3.4785
KX1	25.9704	30.1982	4.22775	-2.55953	5.89516			0.224543	0.947214			KX1	17.3818	34.0987	16.7169	-2.36661	5.15728			0.223594	0.811158
KX2	22.9704	29.1267	6.15622	-0.631057	1.5487							KX2	16.5155	34.2117	17.6961	-1.38739	2.61604
KX3	22.719	27.2078	4.48872	-2.29856	4.91965							KX3	17.1824	33.9737	16.7913	-2.29225	4.89821
KX4	24.6679	29.1867	4.5188	-2.26849	4.81817							KX4	16.5534	34.6967	18.1433	-0.940264	1.91888
WV1	24.2692	30.3441	6.07487	-0.712409	1.63854							WV1	23.9902	43.0737	19.0835	0	1
WV2	24.8258	31.6131	6.78728	0	1							WV2	23.5912	41.9368	18.3457	-0.737865	1.66771
WV3	24.2582	30.4055	6.14734	-0.639943	1.55827							WV3	24.1619	42.8469	18.685	-0.398495	1.31813
WV4	24.6918	31.3098	6.61797	-0.169307	1.12452							WV4	23.0162	41.6847	18.6685	-0.41502	1.33332
KV1	33.9452	39.8077	5.86254	-0.924741	1.89834							KV1	18.9572	38.1944	19.2372	0.153637	0.898981
KV2	21.3115	27.6496	6.33807	-0.449206	1.36529							KV2	17.8724	36.944	19.0716	-0.0119267	1.0083
KV3	32.9752	39.7714	6.79628	0.00899525	0.993784							KV3	18.7236	37.4395	18.716	-0.367561	1.29017
KV4	22.115	27.9578	5.84277	-0.944514	1.92454							KV4	17.2358	35.3954	18.1596	-0.923908	1.89725

## Sheet: In vitro
LX2											AML-12
Sample	18s	Cad11	Delta Ct	Delta Delta	2expdelta						Sample	18s	Cad11	Delta Ct	Delta Delta	2expdelta			AVG	SEM
LX2	25.5172	31.6048	6.08764	0	1		Media	0.917763	0.150973		AML12	21.9711	40.1965	18.2254	0.72478	0.605089		Media	0.698774	0.163544
LX2	28.7954	34.9505	6.15516	0.0675182	0.954278		TGFb	20.4691	1.11939		AML12	23.252	40.7527	17.5007	0	1		TGFb	3.8464	0.42453
LX2	26.9485	33.9631	7.01463	0.926991	0.525954						AML12	20.616	39.2663	18.6502	1.14958	0.450758
LX2	26.5902	32.4259	5.83569	-0.251955	1.19082						AML12	22.0297	39.9663	17.9365	0.435867	0.73925
LX2 TGFb	36.3941	37.9606	1.56649	-4.52116	22.9617						AML12 TGFb	21.5263	37.6183	16.092	-1.40871	2.65499
LX2 TGFb	31.9655	33.8708	1.90532	-4.18232	18.1553						AML12 TGFb	19.5762	34.8872	15.311	-2.18968	4.56205
LX2 TGFb	25.2735	26.9219	1.64843	-4.43921	21.6938						AML12 TGFb	22.2685	37.8275	15.559	-1.94164	3.84143
LX2 TGFb	27.6209	29.4557	1.83475	-4.2529	19.0655						AML12 TGFb	26.3596	41.7469	15.3873	-2.1134	4.32711
Sample	18s	Col1a1	Delta Ct	Delta Delta	2expdelta						Sample	18s	aSMA	Delta Ct	Delta Delta	2expdelta
LX2	25.5172	25.1834	-0.333735	0	1		Media	0.967354	0.18909		AML12	21.9711	37.814	15.8429	0	1		Media	0.982318	0.041629
LX2	28.7954	27.9329	-0.862459	-0.528724	1.44265		TGFb	14.7318	2.80106		AML12	23.252	38.9827	15.7307	-0.112223	1.08089		TGFb	1.62243	0.309133
LX2	26.9485	26.931	-0.0175468	0.316188	0.80319						AML12	20.616	36.2651	15.6491	-0.193878	1.14383
LX2	26.5902	26.9378	0.34763	0.681364	0.623575						AML12	22.0297	38.3779	16.3482	0.505236	0.704545
LX2 TGFb	36.3941	32.2469	-4.14719	-3.81346	14.0593						AML12 TGFb	21.5263	37.6572	16.1309	0.287956	0.819062
LX2 TGFb	31.9655	28.3435	-3.62201	-3.28827	9.76942						AML12 TGFb	19.5762	34.8458	15.2696	-0.573374	1.488
LX2 TGFb	25.2735	20.4347	-4.83878	-4.50504	22.7066						AML12 TGFb	22.2685	37.1526	14.8841	-0.958832	1.94374
LX2 TGFb	27.6209	23.6559	-3.96503	-3.6313	12.3917						AML12 TGFb	26.3596	41.0398	14.6801	-1.1628	2.23891
Sample	18s	aSMA	Delta Ct	Delta Delta	2expdelta						Sample	18s	Ncad	Delta Ct	Delta Delta	2expdelta
LX2	25.5172	35.9155	10.3983	0	1		Media	0.970022	0.118107		AML12	21.9711	25.9565	3.98544	1.84584	0.278194		Media	0.465844	0.263225
LX2	28.7954	39.1942	10.3988	0.000551224	0.999618		TGFb	20.8351	2.73115		AML12	23.252	25.3916	2.1396	0	1		TGFb	0.590672	0.371853
LX2	26.9485	36.9094	9.96093	-0.437365	1.35413						AML12	20.616	25.4307	4.81471	2.67511	0.156571
LX2	26.5902	37.9144	11.3242	0.925932	0.52634						AML12	22.0297	25.3916	3.36186	1.22226	0.42861
LX2 TGFb	36.3941	42.9219	6.52775	-3.87054	14.6267						AML12 TGFb	21.5263	26.7686	5.24223	3.10263	0.116416
LX2 TGFb	31.9655	38.1979	6.23243	-4.16586	17.9493						AML12 TGFb	19.5762	25.1286	5.55235	3.41275	0.0938987
LX2 TGFb	25.2735	30.9612	5.68767	-4.71062	26.1841						AML12 TGFb	22.2685	25.4736	3.20514	1.06554	0.477794
LX2 TGFb	27.6209	33.3998	5.77885	-4.61944	24.5804						AML12 TGFb	26.3596	27.7554	1.3958	-0.743799	1.67458
Sample	18s	Snail	Delta Ct	Delta Delta	2expdelta						Sample	18s	Snail	Delta Ct	Delta Delta	2expdelta
LX2	25.5172	29.8165	4.29928	0	1		Media	0.801869	0.0442215		AML12	21.9711	35.561	13.5899	0	1		Media	0.518686	0.21489
LX2	28.7954	33.2995	4.50412	0.204844	0.867633		TGFb	11.9795	1.4231		AML12	23.252	38.1243	14.8723	1.28238	0.411118		TGFb	4.86645	0.873706
LX2	26.9485	31.4536	4.50511	0.20583	0.86704						AML12	20.616	35.89	15.274	1.68406	0.311207
LX2	26.5902	31.9702	5.37997	1.08069	0.472802						AML12	22.0297	37.1243	15.0946	1.50464	0.352418
LX2 TGFb	36.3941	37.3552	0.961102	-3.33818	10.1133						AML12 TGFb	21.5263	33.1121	11.5857	-2.00418	4.0116
LX2 TGFb	31.9655	33.0581	1.09255	-3.20673	9.23255						AML12 TGFb	19.5762	31.0642	11.488	-2.10189	4.29271
LX2 TGFb	25.2735	25.8571	0.583559	-3.71572	13.1384						AML12 TGFb	22.2685	32.9588	10.6903	-2.89961	7.46223
LX2 TGFb	27.6209	27.9722	0.351273	-3.94801	15.4336						AML12 TGFb	26.3596	38.0623	11.7027	-1.88724	3.69926
											Sample	18s	TGFb	Delta Ct	Delta Delta	2expdelta
											AML12	21.9711	31.5236	9.5526	0	1		Media	1.21879	0.110024
											AML12	23.252	32.3415	9.08953	-0.463066	1.37847		TGFb	4.79548	1.48422
											AML12	20.616	29.9667	9.35064	-0.201954	1.15026
											AML12	22.0297	31.1532	9.12344	-0.429159	1.34645
											AML12 TGFb	21.5263	29.0989	7.57258	-1.98002	3.94499
											AML12 TGFb	19.5762	27.7093	8.13303	-1.41957	2.67505
											AML12 TGFb	22.2685	30.063	7.79452	-1.75808	3.38248
											AML12 TGFb	26.3596	32.7138	6.35419	-3.1984	9.1794
											Sample	18s	Col1a1	Delta Ct	Delta Delta	2expdelta
											AML12	21.9711	31.64	9.66896	0	1		Media	1.07508	0.356322
											AML12	23.252	31.9648	8.71278	-0.956188	1.94018		TGFb	19.8123	1.91144
											AML12	20.616	30.6482	10.0321	0.363169	0.777455
											AML12	22.0297	32.4779	10.4482	0.779186	0.582695
											AML12 TGFb	21.5263	26.5355	5.00915	-4.65981	25.278
											AML12 TGFb	19.5762	24.9521	5.37589	-4.29307	19.604
											AML12 TGFb	22.2685	27.8153	5.54687	-4.1221	17.4131
											AML12 TGFb	26.3596	31.945	5.58541	-4.08356	16.954

## Sheet: Ishak score
Ishak Score
WT CCL4	Score		CDH11-/- CCL4	Score
WX1	3		KX1	2
WX2	3.5		KX2	2.5				AVG		SEM
WX3	3		KX3	2.5			WT Vehicle	0		0
WX4	3		KX4	1			CDH11-/- Vehicle	0		0
WX5	3		KX5	3.5			WT CCL4	3.3		0.133333
WX6	4		KX6	2.5			CDH11-/- CCL4	2.3		0.220479
WX7	3.5		KX7	2.5
WX8	3		KX8	2
WX9	4		KX9	2.5
WX10	3		KX10	2.5
WX11	4		KX11	2
WX12	3		KX12	2.5
AVG	3.3		AVG	2.3
SEM	0.133333		SEM	0.220479

## Sheet: Collagen
	Sircol Tissue
			ug/mg	SEM
	WT Vehicle		149	3.77712
	CDH11-/- Vehicle		164.6	4.85615
	WT CCL4		258	6.74784
	CDH11-/- CCL4		159.6	14.7205
WT			KO
Vehicle	WV1	159	Vehicle	KV1	167
	WV2	149		KV2	173
	WV3	159		KV3	168
	WV4	150		KV4	145
	WV5	140		KV5	150
	WV6	135		KV6	170
	WV7	159		KV7	140
	WV8	156		KV8	189
	WV9	158		KV9	165
	WV10	125		KV10	179
CCl4	WX1	235	CCl4	KX1	221
	WX2	289		KX2	195
	WX3	245		KX3	189
	WX4	267		KX4	115
	WX5	241		KX5	129
	WX6	274		KX6	199
	WX7	292		KX7	209
	WX8	256		KX8	123
	WX9	245		KX9	112
	WX10	236		KX10	104

## Sheet: ALT
	ALT
			nmol/well	SEM
	WT Vehicle		0.88	0.115277
	CDH11-/- Vehicle		1.08	0.113333
	WT CCL4		2.02	0.0727247
	CDH11-/- CCL4		0.99	0.112002
WT			KO
Vehicle	WV1	0.8	Vehicle	KV1	1.3
	WV2	0.7		KV2	0.5
	WV3	0.5		KV3	1.4
	WV4	0.7		KV4	0.9
	WV5	0.9		KV5	0.6
	WV6	0.5		KV6	0.8
	WV7	1.2		KV7	1.1
	WV8	1.4		KV8	1.5
	WV9	1.5		KV9	1.4
	WV10	0.6		KV10	1.3
CCl4	WX1	2.1	CCl4	KX1	1.5
	WX2	2.2		KX2	0.9
	WX3	1.8		KX3	1.4
	WX4	1.9		KX4	0.6
	WX5	2.1		KX5	1
	WX6	1.6		KX6	0.7
	WX7	2		KX7	0.8
	WX8	2.2		KX8	1.5
	WX9	1.9		KX9	0.6
	WX10	2.4		KX10	0.9

## Sheet: Liver Supp
Liver CCL4		WX - WT CCL4		KX - KO CCL4		WV - WT Vehicle		KV - KO Vehicle
Sample	18s	TIMP1	Delta Ct	Delta Delta	2expdelta
WX1	6.65509	35.0291	28.374	-1.16045	2.23528			Vehicle	CCL4
WX2	6.89455	34.7889	27.8943	-1.64018	3.11706		WT	0.652626	2.97943
WX3	6.50913	33.9133	27.4042	-2.13034	4.37821		CDH11-/-	0.519051	1.13946
WX4	6.45489	34.8603	28.4054	-1.12906	2.18717			0.149711	0.512913
KX1	4.90504	34.0604	29.1553	-0.379151	1.30058			0.0463462	0.0905814
KX2	8.79086	37.9567	29.1658	-0.368654	1.29115
KX3	4.50398	34.0385	29.5345	0	1
KX4	8.08649	37.6707	29.5842	0.0497093	0.966131
WV1	6.42954	36.7237	30.2942	0.759676	0.590629
WV2	5.57112	35.9998	30.4287	0.894173	0.538056
WV3	6.95411	36.3713	29.4172	-0.117315	1.08471
WV4	5.11174	35.9786	30.8669	1.3324	0.397107
KV1	5.76391	36.4199	30.656	1.12148	0.459623
KV2	5.39581	35.563	30.1672	0.632689	0.644973
KV3	5.39093	35.8373	30.4463	0.91185	0.531503
KV4	5.58063	36.2992	30.7186	1.18408	0.440104
Sample	18s	MMP13	Delta Ct	Delta Delta	2expdelta
WX1	6.65509	25.2329	18.5778	-1.89973	3.73144			Vehicle	CCL4
WX2	6.89455	24.9632	18.0687	-2.40885	5.31052		WT	0.263749	4.60063
WX3	6.50913	25.287	18.7779	-1.69963	3.24818		CDH11-/-	0.244602	0.98455
WX4	6.45489	24.3207	17.8658	-2.61173	6.11238			0.0301703	0.6692
KX1	4.90504	25.1498	20.2448	-0.232736	1.17506			0.0148005	0.085995
KX2	8.79086	29.2597	20.4688	-0.00872154	1.00606
KX3	4.50398	24.9815	20.4775	0	1
KX4	8.08649	28.9655	20.879	0.401494	0.757074
WV1	6.42954	28.9808	22.5513	2.07376	0.237539
WV2	5.57112	27.9089	22.3377	1.86023	0.275432
WV3	6.95411	28.9808	22.0267	1.54919	0.341701
WV4	5.11174	27.9089	22.7971	2.31961	0.200322
KV1	5.76391	28.1465	22.3826	1.90504	0.267009
KV2	5.39581	27.9537	22.5579	2.08039	0.23645
KV3	5.39093	28.1465	22.7555	2.27802	0.206181
KV4	5.58063	27.9537	22.3731	1.89557	0.268767
Sample	18s	MMP3	Delta Ct	Delta Delta	2expdelta
WX1	6.65509	25.4019	18.7468	-1.83676	3.57206			Vehicle	CCL4
WX2	6.89455	26.0852	19.1907	-1.3929	2.62607		WT	0.446822	2.84055
WX3	6.50913	25.1918	18.6827	-1.90087	3.73439		CDH11-/-	0.339787	1.10611
WX4	6.45489	26.5228	20.0679	-0.515676	1.42966			0.0483714	0.529988
KX1	4.90504	24.5909	19.6858	-0.897748	1.86316			0.0730928	0.287218
KX2	8.79086	30.4654	21.6746	1.09098	0.469441
KX3	4.50398	25.0876	20.5836	0	1
KX4	8.08649	28.5433	20.4568	-0.126766	1.09184
WV1	6.42954	28.5486	22.119	1.53543	0.344975
WV2	5.57112	26.9678	21.3967	0.81308	0.569166
WV3	6.95411	28.8559	21.9018	1.31822	0.401028
WV4	5.11174	26.7781	21.6664	1.08278	0.472117
KV1	5.76391	27.9724	22.2085	1.62492	0.324229
KV2	5.39581	26.85	21.4542	0.870608	0.546916
KV3	5.39093	28.241	22.8501	2.2665	0.207833
KV4	5.58063	27.9998	22.4192	1.83563	0.280169
Sample	18s	Lumican	Delta Ct	Delta Delta	2expdelta
WX1	6.65509	37.3117	30.6566	-2.3887	5.23684			Vehicle	CCL4
WX2	6.89455	37.8045	30.9099	-2.13541	4.39362		WT	0.874778	5.78758
WX3	6.50913	37.1718	30.6627	-2.38265	5.21495		CDH11-/-	0.793688	1.57402
WX4	6.45489	36.4462	29.9914	-3.05397	8.30493			0.274942	0.861753
KX1	4.90504	37.6655	32.7605	-0.284869	1.2183			0.099285	0.29027
KX2	8.79086	40.6429	31.852	-1.19328	2.28672
KX3	4.50398	37.5493	33.0453	0	1
KX4	8.08649	40.291	32.2045	-0.840816	1.79106
WV1	6.42954	39.9824	33.5529	0.507551	0.703416
WV2	5.57112	39.3712	33.8001	0.754791	0.592632
WV3	6.95411	39.2414	32.2873	-0.758009	1.69116
WV4	5.11174	39.1231	34.0114	0.966045	0.511907
KV1	5.76391	39.5407	33.7768	0.731463	0.602293
KV2	5.39581	38.5364	33.1406	0.095252	0.936109
KV3	5.39093	39.0695	33.6786	0.633263	0.644717
KV4	5.58063	38.6381	33.0574	0.0121231	0.991632
